# Supplementary material for: Awareness of predatory journals and open access publishing among orthopaedic and trauma surgeons – results from an online survey in Germany
Source: BMC Musculoskelet Disord. 2021 Apr 17;22:365. doi: 10.1186/s12891-021-04223-7 (PMC8053264; doi:10.1186/s12891-021-04223-7)
Supplement: Supplementary file 1 — Additional file 1: Supplement 1. Relation between the number of papers published and the number of e-mail requests received per week. Supplement 2. Results of the survey as a function of knowledge about Predatory Journals [file 12891_2021_4223_MOESM1_ESM.zip]

Archive with 2 entries (2 files):
- supplements/Supplement 1.docx
- supplements/Supplement 2.docx
